# Supplementary material for: Integrative Omics Analysis of Rheumatoid Arthritis Identifies Non-Obvious Therapeutic Targets
Source: PLoS One. 2015 Apr 22;10(4):e0124254. doi: 10.1371/journal.pone.0124254 (PMC4406750; doi:10.1371/journal.pone.0124254)
Supplement: S1 Dataset — (XLSX) [file pone.0124254.s001.xlsx]

## Sheet: Sheet1
Common elements in "DM Genes" and "DE Genes":	Common elements in "DM Genes" and "GWAS Genes":	Common elements in "DE Genes" and "GWAS Genes":	Common elements in "DM Genes", "DE Genes" and "GWAS Genes":
ABCA6	AFF3	ACOXL	AIRE
ACSM5	APOM	CD226	CASP8
ADAMTS15	ARAP1	CTLA4	CSF2
ADAMTS4	ARHGEF3	HLA-DQA2	ELMO1
AFAP1L2	BATF	HLA-DRA	ETS1
AGXT	CD40	HLA-G	HLA-DQA1
AIM2	FLI1	IKZF3	LBH
ALDOB	HLA-DRB1	IL2
ALOX12	IFI16	IL21
ANGPT1	IFNGR2	IL2RA
ANGPT2	IRF8	IL2RB
ANK1	JAZF1	IRF4
ANXA6	SPRED2	IRF5
APBA2	SYNGR1	KIF5A
APCDD1	ZNF438	OLIG3
APOBEC3B		P2RY10
APOL6		PADI4
ARHGAP24		PLD4
ARMC3		PRKCH
ARNTL2		PTPN11
ARPP21		PTPN22
ASB2		TRHDE
ATXN7L1		UBASH3A
AXIN2
BAIAP2L2
BHLHE22
BMX
BTBD3
BTNL2
C11orf21
C14orf105
C17orf105
C18orf1
C1orf144
C1orf210
C1orf95
C1QB
C22orf24
C2orf88
C8A
C9orf135
CARD11
CARD16
CARD17
CCDC105
CCDC164
CCL15
CCL18
CCR2
CD274
CD93
CD96
CDC42EP1
CDH5
CHIA
CHST6
CILP2
CLDN12
CLEC12A
CLUL1
CNTNAP4
COBL
COL23A1
COL9A3
COLEC11
COLQ
CRIM1
CRIP1
CRISPLD2
CRYM
CSGALNACT1
CTXN3
CXCL10
CXorf1
CYB5R3
CYP17A1
CYP1A1
CYP2F1
CYSLTR1
DAOA
DAPL1
DBH
DCT
DIO2
DKFZp434L192
DLG2
DLGAP1
DNAH2
DPYSL2
DPYSL5
DSCR4
DTHD1
DTNA
DUOX2
EDNRB
ELAVL4
ENDOU
EPS15
ESR1
EVI2A
FABP5
FAM129B
FAM187B
FAM19A3
FAM71E2
FAM9A
FGD5
FGF19
FKBP5
FLJ33360
FMN1
FOLR4
FOXF2
FPR2
FPR3
FRMD6
FZD6
G6PC
GAB2
GBX1
GCLC
GFAP
GGT1
GIMAP4
GLDN
GLP2R
GPR55
GPX3
GSPT1
GTSF1
HCAR1
HCG22
HEATR8
HIPK3
HIST1H4A
HK2
HLA-F-AS1
HPSE
HRASLS5
IDO2
IFLTD1
IL1RN
IL22RA1
IL23R
IL27RA
KAL1
KBTBD5
KCNAB1
KCNH2
KCNIP3
KCNS1
KIAA0240
KIAA1671
KIR3DL1
KNCN
KRT26
KRT5
KRT78
KRTAP17-1
KRTAP9-8
LAIR1
LDB3
LGI1
LHFPL2
LIMCH1
LIN28B
LINC00114
LINC00473
LMO7
LOC100292680
LOC100506388
LOC100507351
LOC100653515
LOC253039
LOC284837
LOC286359
LOC387895
LOC388387
LOC494558
LOC646938
LOC728407
LOC728724
LRRC15
LRRC33
LYNX1
LYZL4
MAF
MAL
MATN2
MBP
MC3R
MCCD1
MEOX1
MFSD6L
MGAT4C
MGC12982
MMP13
MMP27
MS4A3
MST1P9
MSX2
MUC12
MX2
MYBPC1
MYO1G
MYOC
NAV1
NAV2
NCAM2
NCOA7
NOD2
NPHS2
NRAP
NRXN2
OAS3
OPN1SW
OR10J1
OR51E2
OR7E91P
OTOL1
OTX2
P2RX7
PALLD
PAPPA
PDE4D
PGA3
PGLYRP3
PIWIL2
PLA1A
PLCH2
PLCZ1
PLEKHG6
PRKAA2
PRKAG3
PRKCG
PROL1
PTPN7
QSOX2
RAB17
RASSF5
RGS22
RHBDF2
RIN2
RNF144B
RNF39
RNPS1
ROBO4
RORA
RORC
RPL21P44
RUNX2
S100A5
S100A9
SAA1
SAA2
SCML4
SCN3B
SCNN1A
SDK1
SEMA3F
SEPP1
SFTA1P
SHANK2
SIGLEC1
SLAMF8
SLC14A1
SLC25A45
SLC2A2
SLC38A2
SLC43A3
SLC44A4
SLC4A1
SLC4A2
SLC5A1
SLC7A2
SLC9A3R2
SLMAP
SOHLH1
SOSTDC1
SOX2
SPACA5
SPATA12
SPG20OS
SPOCK3
SRGN
STAB2
STEAP1
STON2
SYNE1
SYNPO
TACC2
TBR1
TCF21
TGFBR1
TLE6
TLX1
TMEM196
TNFSF10
TNFSF8
TNNT3
TOM1L1
TP53AIP1
TP63
TPRG1
TREH
TREM2
TRIL
TRPM1
TSPAN32
TTC22
TTLL6
UGT2A3
USP46
VCX2
VWA1
VWA3B
WFDC11
WNT10A
ZBTB32
ZC3H12D
ZMAT4
