# Supplementary material for: Integrative Omics Analysis of Rheumatoid Arthritis Identifies Non-Obvious Therapeutic Targets
Source: PLoS One. 2015 Apr 22;10(4):e0124254. doi: 10.1371/journal.pone.0124254 (PMC4406750; doi:10.1371/journal.pone.0124254)
Supplement: S2 Dataset — (XLSX) [file pone.0124254.s002.xlsx]

## Sheet: twoFormsOfEvidenceGeneList-susc
Path group	Path name	Enrichment factor	# 2/3 evidence genes	Total genes count	P-value	Q-value	2/3 evidence genes list
Immune System Diseases	Autoimmune thyroid disease	9.07937	8	42	1.93007e-06	0.000104814	CD40;CTLA4;HLA-DQA1;HLA-DQA2;HLA-DRA;HLA-DRB1;HLA-G;IL2
Signaling Molecules and Interaction	Cell adhesion molecules (CAMs)	4.80362	13	129	2.40065e-06	0.000104814	CD226;CD274;CD40;CDH5;CTLA4;HLA-DQA1;HLA-DQA2;HLA-DRA;HLA-DRB1;HLA-G;NCAM2;NRXN2;SIGLEC1
Immune System Diseases	Allograft rejection	9.53333	7	35	6.2005e-06	0.000173377	CD40;HLA-DQA1;HLA-DQA2;HLA-DRA;HLA-DRB1;HLA-G;IL2
Immune System Diseases	Graft-versus-host disease	9.01802	7	37	9.1687e-06	0.000200156	HLA-DQA1;HLA-DQA2;HLA-DRA;HLA-DRB1;HLA-G;IL2;KIR3DL1
Signaling Molecules and Interaction	Cytokine-cytokine receptor interaction	3.07527	16	248	5.2019e-05	0.000874281	CCL15;CCL18;CCR2;CD40;CSF2;CXCL10;IFNGR2;IL2;IL21;IL22RA1;IL23R;IL2RA;IL2RB;TGFBR1;TNFSF10;TNFSF8
Infectious Diseases	Staphylococcus aureus infection	6.54248	7	51	8.08516e-05	0.00117668	C1QB;FPR2;FPR3;HLA-DQA1;HLA-DQA2;HLA-DRA;HLA-DRB1
Metabolic Diseases	Type I diabetes mellitus	6.97561	6	41	0.000185527	0.00223744	HLA-DQA1;HLA-DQA2;HLA-DRA;HLA-DRB1;HLA-G;IL2
Immune System Diseases	Asthma	8.5119	5	28	0.000249597	0.00272439	CD40;HLA-DQA1;HLA-DQA2;HLA-DRA;HLA-DRB1
Immune System	Intestinal immune network for IgA production	6.21739	6	46	0.000354822	0.00344262	CD40;HLA-DQA1;HLA-DQA2;HLA-DRA;HLA-DRB1;IL2
Cardiovascular Diseases	Viral myocarditis	4.90686	7	68	0.00050435	0.00434534	CASP8;CD40;HLA-DQA1;HLA-DQA2;HLA-DRA;HLA-DRB1;HLA-G
Signal Transduction	Jak-STAT signaling pathway	3.42926	10	139	0.000618277	0.00490808	CSF2;IFNGR2;IL2;IL21;IL22RA1;IL23R;IL2RA;IL2RB;PTPN11;SPRED2
Immune System Diseases	Rheumatoid arthritis	3.74906	7	89	0.00249513	0.0169509	ANGPT1;CSF2;CTLA4;HLA-DQA1;HLA-DQA2;HLA-DRA;HLA-DRB1
Immune System	Antigen processing and presentation	4.26866	6	67	0.00264351	0.0177565	HLA-DQA1;HLA-DQA2;HLA-DRA;HLA-DRB1;HLA-G;KIR3DL1
Immune System Diseases	Systemic lupus erythematosus	2.95607	8	129	0.00546382	0.033753	C1QB;C8A;CD40;HIST1H4A;HLA-DQA1;HLA-DQA2;HLA-DRA;HLA-DRB1
